# Supplementary material for: The dengue disquisition: A low-cost public housing conundrum in Klang Valley, Malaysia
Source: PLoS One. 2025 Jan 16;20(1):e0317349. doi: 10.1371/journal.pone.0317349 (PMC11737755; doi:10.1371/journal.pone.0317349)
Supplement: S1 Raw data — (XLSX) [file pone.0317349.s001.xlsx]

## Sheet: Sheet2
Code	IgG	IgM	Nationality	Sex	Age	Income	Ethinicity	Education	Location	Employement	Water Sources	Drinking Method	Puddles near housing area	High rise dumping	Stray animals	Pets	Types of pets	House near waste disposal sites	Conditions of waste bins	Waste faciliites as breeding ground for pests	Bins overflowing	More wastes around housing vicinity (littering)	Recent known dengue infection	Headaches	Jaundice	Myalgia	Chills	Diarrhoea	Abdominal discomfort	Fever	Fatigue	Vomitting	Rapid breathing	Rash
TR01	1	2	1	2	4	4	1	1	4	1	2	4	2	1	1	1	1	1	2	2	1	2	2	2	2	1	2	2	2	1	1	2	2	2
TR02	1	2	1	2	4	3	1	2	4	2	1	1	2	1	2	2	3	1	2	1	1	1	2	1	2	2	2	2	2	1	2	2	2	2
TR03	1	2	1	2	3	4	1	3	4	2	1	1	1	1	2	2	3	1	1	1	1	1	2	1	2	2	2	2	2	1	2	2	2	2
TR04	2	2	1	2	3	3	1	1	4	1	1	1	1	1	1	1	1	1	2	1	1	1	2	1	2	2	2	2	2	2	1	2	2	2
TR07	1	2	1	2	4	7	1	2	4	2	2	4	1	1	2	2	3	1	1	1	2	1	2	2	2	1	2	2	2	1	1	2	1	2
TR08	1	2	1	1	3	7	1	2	4	1	2	2	2	1	2	2	3	1	2	2	2	1	2	1	2	2	2	1	2	1	1	1	2	2
TR09	1	2	1	2	4	6	3	1	4	1	1	2	1	1	2	2	3	1	1	1	1	1	2	1	2	1	2	2	2	1	2	2	2	2
TR10	1	2	1	2	4	7	3	3	4	2	1	1	1	1	2	2	3	1	2	1	1	1	2	2	2	1	2	2	2	1	2	2	2	2
TR11	1	2	1	2	3	3	3	1	4	1	1	1	2	1	2	2	3	1	2	1	2	2	2	1	2	1	2	2	1	1	2	2	2	2
TR12	1	2	1	2	4	7	3	3	4	2	1	3	2	1	2	2	3	1	2	1	2	2	2	1	2	1	2	1	2	1	2	1	2	2
TR13	1	2	1	2	3	4	3	1	4	1	1	4	2	2	2	2	3	1	2	1	1	2	2	2	2	2	2	2	2	1	2	2	2	2
TR14	1	2	1	2	4	4	3	2	4	2	1	1	2	1	2	2	3	1	2	2	1	2	2	1	2	2	2	2	2	1	2	2	1	2
TR15	1	2	1	2	4	3	3	1	4	1	2	3	2	2	2	2	3	1	2	1	2	1	2	2	2	1	2	2	2	1	1	2	2	2
TR16	1	2	1	2	4	3	1	1	4	2	1	1	2	1	2	2	3	1	2	1	2	1	2	1	2	1	2	2	2	1	1	2	2	2
TR17	2	2	1	2	3	3	1	2	4	1	1	1	2	1	2	2	3	1	2	1	2	1	2	2	2	2	2	2	2	1	1	2	2	2
TR18	1	2	1	2	4	2	1	2	4	1	1	3	2	1	2	2	3	1	2	1	2	1	2	1	2	1	2	2	2	2	1	2	2	2
TR19	1	2	1	2	4	3	1	2	4	2	1	1	2	1	2	2	3	1	2	1	2	2	2	1	2	1	2	2	2	1	2	2	1	2
TR22	1	2	1	2	2	7	1	2	4	1	1	3	2	1	2	2	3	1	2	1	2	1	2	1	2	2	2	2	1	1	1	2	2	2
TR23	1	1	1	1	3	2	1	2	4	2	1	1	1	1	2	2	3	1	2	1	2	2	2	2	2	1	2	2	2	1	2	2	2	2
TR24	2	2	1	2	3	2	1	2	4	1	1	1	1	1	2	2	3	2	2	1	1	1	2	1	2	2	2	2	2	2	1	2	2	2
TR25	2	2	1	1	1	7	1	1	4	1	1	3	1	1	1	1	1	1	1	1	1	1	2	1	2	2	2	1	1	1	1	1	1	2
TR26	1	2	1	1	3	7	1	1	4	2	1	1	1	1	2	2	3	1	1	1	1	2	2	1	2	1	2	2	2	1	1	2	1	2
TR27	1	2	1	2	4	6	1	1	4	1	2	4	2	2	2	2	3	1	2	1	1	1	2	2	2	1	2	2	2	1	2	2	1	2
TR28	1	2	1	1	3	3	1	1	4	1	1	1	2	1	2	2	3	1	2	1	2	2	2	1	2	2	2	2	2	1	2	2	1	2
TR29	1	2	1	2	3	7	1	1	4	1	1	1	2	1	1	2	3	1	2	1	1	1	2	2	2	2	2	2	2	1	1	2	1	2
TR30	2	2	1	2	3	7	1	1	4	1	1	1	2	1	2	2	3	1	2	2	1	2	2	2	2	2	2	1	2	2	1	1	2	2
TR31	1	2	1	2	3	7	1	2	4	1	1	1	2	1	2	2	3	1	1	1	1	2	2	1	2	2	2	2	2	1	1	2	2	2
TR33	1	2	1	1	3	1	1	2	4	1	2	4	2	1	2	2	3	1	2	1	2	2	2	1	2	1	1	2	2	2	1	2	2	2
TR34	2	2	1	2	3	2	1	2	4	2	2	1	2	1	2	2	3	1	2	1	2	2	2	2	2	2	2	2	2	2	1	2	2	2
TR36	2	2	1	1	3	7	1	2	4	1	2	1	2	1	2	2	3	1	1	1	1	1	2	1	2	1	2	1	2	1	1	2	1	2
TR37	1	2	1	1	4	3	1	2	4	1	1	1	2	2	2	2	3	1	2	1	2	1	2	2	2	1	2	2	2	1	2	2	2	2
TR38	1	2	1	1	3	6	1	3	4	2	1	1	1	2	2	2	3	2	2	1	2	1	2	1	2	1	2	2	2	1	1	2	2	2
TR39	1	2	1	1	3	7	1	3	4	2	1	3	1	2	2	1	1	1	1	1	1	1	2	1	2	1	2	2	2	1	2	2	2	2
TR40	1	2	1	2	4	7	1	1	4	1	1	1	2	2	2	2	3	1	1	1	2	2	2	1	2	1	2	2	2	1	1	2	2	2
TR42	1	2	1	1	4	3	1	3	4	2	2	1	1	1	1	2	3	1	2	2	1	2	2	2	2	2	2	2	2	1	2	2	2	2
TR43	1	2	1	2	3	7	1	1	4	1	1	3	1	2	2	2	3	1	2	2	2	1	2	2	2	2	2	2	2	1	1	2	2	2
TR44	1	2	1	2	3	5	1	1	4	1	1	1	2	1	2	2	3	1	2	1	1	1	2	1	2	2	2	2	1	1	2	2	2	2
TR45	1	2	1	1	3	5	1	1	4	2	2	4	2	1	2	2	3	1	1	1	1	1	2	2	2	2	2	2	2	2	2	1	2	2
TR46	1	2	1	2	3	7	3	2	4	1	1	3	2	1	2	2	3	1	1	1	2	2	2	2	2	2	2	2	2	2	2	2	2	2
TR47	1	2	1	1	3	7	3	2	4	2	1	1	2	1	1	2	3	1	2	2	1	1	2	1	2	2	2	2	2	1	2	1	2	2
TR48	1	2	1	1	4	7	3	3	4	1	1	1	2	1	2	2	3	2	2	1	1	1	2	2	2	1	2	2	1	1	2	1	2	2
TR49	1	2	1	2	3	7	3	3	4	1	1	1	2	2	2	2	3	2	2	1	1	1	2	1	2	2	2	2	2	1	2	1	1	2
TR50	1	2	1	1	3	7	3	1	4	2	1	1	1	1	2	2	3	2	2	1	1	1	2	1	2	1	2	1	1	1	2	1	2	2
TR52	2	2	1	1	4	7	3	2	4	1	1	1	1	1	2	2	3	2	1	1	1	1	2	2	2	2	1	2	2	1	2	1	2	2
BM1	1	2	1	2	3	5	1	2	5	2	1	3	2	1	2	2	3	2	2	2	1	1	2	1	2	1	1	2	1	1	2	2	2	2
BM2	1	2	1	2	3	7	1	2	5	2	1	3	2	1	2	2	3	2	2	1	1	1	2	1	2	1	2	1	1	1	2	1	2	2
BM3	1	2	1	2	3	7	1	2	5	2	1	3	2	1	2	2	3	1	2	1	1	1	2	2	2	1	2	2	2	1	2	2	2	2
BM4	1	1	1	2	3	7	1	1	5	1	1	3	1	1	1	2	3	1	2	1	1	1	2	2	2	2	2	2	2	1	1	2	2	2
BM5	1	2	1	1	3	7	1	2	5	2	1	1	1	1	1	2	3	1	2	2	1	1	2	2	2	2	2	2	2	1	1	2	2	1
BM6	1	2	1	2	3	7	1	2	5	2	1	3	2	1	2	2	3	1	2	1	2	1	2	1	2	2	2	2	2	1	1	2	2	2
BM7	1	2	1	2	3	7	1	1	5	2	1	1	2	2	1	1	1	1	1	2	1	2	2	1	2	2	2	1	2	1	1	1	1	2
BM8	1	2	1	2	3	7	1	2	5	2	1	1	2	1	2	2	3	1	2	2	1	1	2	1	2	1	2	2	2	1	2	2	2	2
PI1	1	2	1	2	3	2	1	1	6	2	1	3	2	2	2	2	3	1	2	1	2	2	2	2	2	1	2	2	1	2	2	1	2	2
PI2	1	2	1	2	3	7	1	2	6	1	1	1	2	1	2	2	3	1	1	2	1	1	2	1	2	1	2	1	2	1	2	2	2	2
PI3	1	2	1	2	3	7	1	2	6	1	1	1	2	2	2	2	3	1	2	1	2	1	2	1	2	1	1	1	2	1	1	2	2	2
PI4	1	2	1	2	3	7	1	2	6	1	1	3	2	1	2	2	3	2	2	1	1	1	2	1	2	1	2	1	1	2	1	2	1	2
PI5	1	2	1	1	3	7	1	2	6	2	1	3	1	2	2	2	3	1	2	1	2	1	2	2	2	1	2	2	2	2	1	2	2	2
PI6	1	2	1	2	3	7	1	1	6	1	1	3	1	2	1	1	1	1	2	1	1	2	2	1	2	2	2	1	1	2	2	2	2	2
PI7	2	2	1	2	2	7	1	2	6	2	2	4	1	2	1	1	1	1	2	1	1	2	2	2	2	2	2	2	2	1	2	2	2	2
PI8	1	2	1	2	3	7	1	1	6	1	1	1	2	2	1	1	1	1	2	1	1	2	2	1	2	1	2	2	2	1	2	1	2	2
PI9	1	2	1	2	3	7	2	2	6	2	2	4	1	2	2	2	3	1	2	2	2	1	2	2	2	2	2	2	2	1	2	2	1	2
PI10	2	2	1	2	3	7	2	2	6	1	1	1	2	1	2	2	3	2	2	1	1	2	2	1	2	1	2	1	2	1	2	2	2	2
PI11	1	2	1	1	3	7	2	2	6	2	1	1	2	1	2	2	3	1	2	1	2	2	2	2	2	2	2	2	2	1	2	2	2	2
PI12	1	2	1	1	3	7	2	1	6	2	2	4	2	1	2	2	3	1	2	1	2	2	2	1	2	1	2	2	1	1	2	2	2	2
PI13	1	2	1	2	3	7	1	2	6	2	2	4	2	1	1	1	1	1	2	1	1	2	2	1	2	2	2	2	1	1	1	2	2	2
PI14	1	2	1	2	3	7	1	2	6	2	1	1	2	1	2	2	3	1	2	1	1	2	2	2	2	1	2	2	2	1	1	1	1	2
PI15	1	2	1	2	3	7	1	3	6	2	1	1	1	1	2	2	3	1	2	1	1	1	2	1	2	2	2	2	2	1	1	2	2	2
PI16	1	2	1	2	3	7	1	2	6	2	1	1	2	1	2	2	3	1	2	1	1	2	2	2	2	2	2	2	2	1	2	2	2	1
PI17	1	2	1	1	3	7	1	2	6	2	1	1	2	1	2	2	3	1	2	1	1	1	2	2	2	2	2	2	2	1	2	2	2	2
PI18	1	2	1	2	3	7	1	1	6	2	1	1	2	1	1	1	1	1	2	1	1	1	2	2	2	2	2	2	2	1	1	2	2	2
PI19	1	2	1	2	3	7	1	2	6	2	1	3	2	1	2	2	3	1	2	1	1	1	2	1	2	1	2	2	2	1	2	2	1	2
PI20	1	2	1	2	3	7	1	2	6	2	1	3	2	1	2	2	3	1	2	1	1	1	2	2	2	2	2	2	2	1	2	2	2	2
PI21	1	2	1	2	3	7	1	1	6	2	1	3	1	1	2	2	3	1	2	1	2	1	2	1	2	1	2	2	2	1	1	1	2	1
PI22	2	2	1	2	3	7	1	1	6	2	1	3	1	1	2	2	3	1	2	1	2	1	2	2	2	2	2	2	2	1	1	2	2	2
PI23	2	2	1	1	3	7	1	2	6	2	1	1	1	1	2	2	3	1	2	2	1	1	2	2	2	1	2	2	2	1	2	1	2	2
PI24	1	2	1	1	3	4	1	1	6	2	1	1	1	2	2	2	3	1	2	1	1	1	2	2	2	1	2	2	1	1	1	2	1	1
PI26	1	2	1	2	3	7	1	2	6	1	1	3	1	1	2	2	3	1	2	1	1	1	2	2	2	2	2	2	2	1	2	1	2	2
PI27	1	2	1	2	3	7	1	1	6	2	1	3	1	1	2	2	3	1	2	1	1	1	2	2	2	2	2	2	2	1	1	2	2	2
PI28	1	2	1	2	3	7	1	2	6	2	1	1	1	1	2	2	3	1	2	1	1	1	2	2	2	2	2	2	1	1	2	2	2	2
PI29	1	2	1	2	3	7	1	2	6	2	1	3	1	1	2	2	3	1	1	1	1	1	2	2	2	2	2	2	2	1	1	1	2	2
PI30	2	2	1	2	3	7	1	1	6	2	1	1	1	1	2	2	3	1	2	1	1	2	2	2	2	2	2	1	1	1	1	2	1	2
PI31	1	2	1	2	3	7	1	2	6	1	1	1	1	1	1	1	1	1	2	1	2	2	2	2	2	2	2	2	2	2	1	1	2	2
PI32	1	2	1	1	3	7	1	1	6	1	1	1	2	1	2	2	3	1	2	1	1	2	2	2	2	1	1	1	1	2	1	2	2	2
PI33	1	2	1	1	3	1	1	2	6	2	1	1	2	1	2	2	3	1	2	1	1	2	2	1	2	2	1	1	1	1	2	2	2	2
PI34	1	2	1	1	3	5	1	1	6	1	1	1	1	2	1	1	1	1	1	1	1	1	2	1	2	1	2	2	2	2	1	2	2	2
PI35	1	2	1	1	3	1	1	2	6	2	1	3	1	1	1	1	1	1	2	1	1	1	1	1	2	1	2	1	2	2	1	2	2	2
PR1	2	2	1	2	3	1	1	1	2	2	1	1	1	1	2	2	3	1	2	1	1	1	2	2	2	2	2	2	2	2	2	2	2	2
PR2	1	2	1	1	3	2	1	1	2	1	1	1	2	1	1	1	1	1	1	1	2	1	2	1	2	1	1	1	1	2	2	1	2	2
PR3	1	2	1	1	3	1	1	2	2	2	1	1	1	1	2	2	3	1	2	1	1	2	2	1	2	1	2	2	2	2	2	2	1	2
PR4	2	2	1	2	3	1	1	2	2	2	1	3	2	1	1	1	1	1	2	1	1	1	2	1	2	1	2	2	2	2	2	2	2	2
PR5	1	2	1	1	3	1	1	1	2	1	1	3	2	2	2	2	3	1	1	1	1	2	2	1	2	1	1	2	1	1	2	1	2	2
PR6	1	2	1	2	3	4	1	1	2	2	1	3	1	1	2	2	3	1	2	1	1	1	2	1	2	1	1	2	1	1	2	2	2	2
PR7	1	2	1	2	3	1	1	3	2	1	1	3	1	1	2	2	3	1	1	1	1	1	2	2	2	2	2	2	2	1	2	1	2	2
PR8	1	2	1	1	3	1	1	1	2	2	1	1	1	1	2	2	3	1	2	1	1	1	2	1	2	1	2	2	2	1	2	2	2	2
PR9	1	2	1	2	3	4	1	3	2	2	1	1	1	1	2	2	3	1	1	1	1	1	2	2	2	1	1	2	2	1	2	1	2	2
PR10	1	2	1	1	3	5	1	1	2	2	1	1	2	1	2	2	3	1	2	1	1	1	2	2	2	2	2	2	2	1	2	2	2	2
PR11	2	2	1	1	3	1	1	3	2	1	1	1	2	1	2	2	3	1	1	1	1	2	2	2	2	2	2	2	2	1	2	1	2	2
PR12	1	2	1	2	3	6	1	2	2	2	1	3	2	1	1	1	1	1	2	1	1	2	2	1	2	2	2	2	2	1	1	1	2	2
PR15	1	2	1	2	3	6	1	2	2	2	1	3	2	1	2	2	3	1	2	1	1	2	2	2	2	1	2	2	2	2	1	2	2	2
PR17	1	2	1	2	3	2	1	2	2	2	1	3	2	1	1	1	1	1	2	1	1	1	2	2	2	2	2	2	2	2	1	2	2	2
PR18	2	2	1	2	3	6	1	2	2	1	1	1	2	1	2	2	3	1	2	1	1	1	2	2	2	2	2	2	2	2	2	1	2	2
PR19	2	2	1	2	3	1	1	2	2	1	1	3	1	1	1	1	1	1	2	1	2	1	2	2	2	2	2	2	2	2	1	2	2	2
PR21	1	2	1	2	3	6	1	3	2	1	1	3	1	1	2	2	3	1	2	1	1	1	2	1	2	2	1	1	2	1	2	1	2	2
PR22	1	2	1	1	3	1	1	2	2	2	1	1	1	1	2	2	3	1	2	1	1	1	2	2	2	1	2	2	2	1	1	2	2	2
PR23	1	2	1	2	3	1	1	2	2	1	1	3	2	1	2	2	3	1	1	1	1	1	2	2	2	2	2	2	2	1	1	1	2	2
PR24	1	2	1	1	3	1	1	1	2	2	1	3	1	1	2	2	3	1	2	1	1	1	2	1	2	1	2	1	2	1	1	2	2	2
PR25	1	2	1	2	3	1	1	2	2	2	1	1	2	2	2	2	3	1	2	1	1	1	2	1	2	1	1	2	2	1	1	2	2	2
PR26	1	2	1	1	3	1	1	2	2	2	1	3	1	1	2	2	3	1	2	1	2	1	2	2	2	2	2	2	2	1	1	2	2	2
PR27	1	2	1	2	3	1	1	2	2	2	1	1	2	2	2	2	3	1	2	1	1	1	2	1	2	1	2	2	2	1	1	2	2	2
PR28	1	2	1	2	3	3	1	2	2	1	1	1	1	1	1	1	1	1	2	1	1	1	2	2	2	2	2	2	2	1	1	1	1	2
PR29	1	2	1	2	3	6	1	2	2	1	1	3	1	2	2	2	3	1	2	2	1	2	2	1	2	1	2	1	1	1	1	1	2	2
PR30	1	2	1	2	3	4	1	2	2	2	1	3	1	1	2	2	3	1	2	1	2	1	2	2	2	1	2	2	2	1	1	2	2	2
PR32	1	2	1	2	3	6	2	3	2	2	1	3	2	2	2	2	3	1	2	1	1	1	2	2	2	2	2	2	2	1	1	1	2	2
PR33	1	2	1	2	3	6	1	1	2	2	1	3	2	1	2	2	3	1	2	1	1	1	2	2	2	1	2	1	2	1	2	2	2	2
PR34	1	2	1	1	3	1	2	1	2	2	1	1	2	2	2	2	3	1	2	1	1	1	2	2	2	1	2	1	2	1	1	2	2	2
PR35	1	2	1	1	3	1	2	2	2	1	1	1	2	1	2	2	3	1	2	2	1	1	2	2	2	2	2	2	2	1	1	1	2	2
PR36	1	2	1	2	3	1	2	2	2	1	1	1	2	2	2	2	3	1	2	1	1	1	2	1	2	2	2	1	2	2	1	2	2	2
PR37	1	2	1	1	3	1	1	2	2	1	1	3	2	2	2	2	3	1	2	1	2	1	2	1	2	1	2	2	2	2	1	1	2	2
PR38	1	2	1	1	3	7	2	2	2	1	1	1	2	2	2	2	3	1	2	1	2	1	2	1	2	2	2	1	2	2	2	2	2	2
PR39	1	2	1	1	3	7	1	0	2	1	1	3	2	1	2	2	3	1	1	1	1	1	2	1	2	1	1	2	2	2	2	2	1	2
PR41	1	2	1	1	3	7	3	0	2	1	1	3	2	2	2	2	3	1	1	1	1	1	2	2	2	2	2	1	1	1	2	1	1	2
PR42	1	2	1	2	3	7	1	0	2	2	1	1	2	1	2	2	3	1	1	1	1	2	2	1	2	1	2	2	1	1	2	2	1	2
PR43	1	2	1	2	3	3	1	0	2	1	1	1	1	2	2	2	3	1	1	1	1	1	2	1	2	1	2	2	1	1	2	1	2	2
PR44	1	2	1	1	3	2	1	0	2	1	1	3	1	1	2	2	3	1	1	1	1	1	2	2	2	2	2	2	2	1	1	2	2	2
LIM 4	1	2	1	1	4	7	1	1	2	2	1	1	1	1	1	2	3	1	2	1	1	1	2	1	2	1	2	2	1	1	1	1	2	2
LIM 9	1	2	1	2	3	1	1	1	2	1	1	3	1	1	1	2	3	1	1	1	2	1	2	1	2	2	2	2	1	1	1	2	2	2
LIM 10	1	2	1	2	4	2	1	1	2	2	1	3	1	1	1	2	3	1	2	1	1	1	2	2	2	2	2	2	2	1	2	1	2	2
LIM 11	2	2	1	1	4	7	1	1	2	2	1	3	1	2	1	1	0	1	2	1	1	1	2	2	2	2	2	2	2	1	2	2	1	1
LIM 12	1	2	1	1	3	7	1	2	2	1	1	3	1	1	1	2	3	1	1	1	1	1	2	1	2	1	2	2	2	1	2	2	2	2
LIM 14	1	2	1	1	4	2	1	1	2	1	1	3	1	1	1	2	3	1	1	1	2	1	2	2	2	2	2	2	2	1	2	2	2	2
LIM20	1	2	1	2	4	1	3	1	2	1	1	3	1	1	1	2	3	1	1	1	1	1	2	2	2	2	2	1	2	1	2	2	2	2
LIM21	1	2	1	2	4	1	3	1	2	2	1	1	2	1	1	2	3	1	2	2	1	1	2	2	2	2	2	1	2	1	2	1	2	2
LIM22	1	2	1	1	4	1	1	1	2	2	1	3	2	2	1	2	3	1	2	1	1	2	2	2	2	2	2	2	2	1	2	2	2	2
LIM23	1	2	1	2	4	4	3	1	2	1	1	3	1	1	1	2	3	1	2	1	1	2	2	1	2	2	2	2	2	1	1	2	2	2
LIM24	1	2	1	1	3	5	1	2	2	1	1	1	1	1	1	2	3	1	2	1	1	1	2	1	2	2	2	1	1	1	1	2	1	2
LIM25	1	2	1	1	3	7	1	2	2	1	0	2	1	2	1	2	3	1	1	1	1	1	2	1	2	1	2	1	1	1	1	2	2	2
LIM27	1	2	1	1	3	2	1	2	2	1	1	1	1	1	1	1	0	2	1	1	1	1	2	1	2	1	2	1	1	1	2	2	2	2
LIM30	1	2	1	2	4	1	1	1	2	1	1	3	1	1	1	1	1	1	2	2	2	1	2	2	2	2	2	2	2	2	2	2	2	2
PC01	1	2	1	2	3	7	1	1	2	1	2	1	2	2	2	2	3	1	1	2	2	1	2	2	2	2	2	2	2	1	1	2	2	2
PC02	1	2	1	1	3	7	1	2	2	2	1	2	1	1	2	2	3	1	1	1	2	1	2	1	2	1	2	1	1	1	1	2	2	2
PC03	1	2	1	1	3	1	1	2	2	2	1	2	1	1	2	2	3	2	2	1	2	1	2	2	2	2	2	2	2	1	1	2	2	2
PC04	1	2	1	1	3	2	1	2	2	2	2	2	2	2	1	1	1	2	2	1	1	1	2	1	2	1	2	1	1	1	1	1	2	2
PC06	1	2	1	2	3	1	1	2	2	1	1	2	1	1	1	1	1	1	2	1	1	1	2	1	2	2	2	2	2	1	2	1	2	2
PC09	1	2	1	1	3	5	1	1	2	1	1	2	1	1	2	2	3	1	2	1	1	1	2	1	2	1	2	2	2	1	2	1	2	2
PC101	1	2	1	2	3	4	1	2	2	1	1	3	1	1	1	1	1	1	1	1	1	1	2	1	2	1	2	1	1	1	2	1	2	2
PC13	1	2	1	1	4	2	1	1	2	1	2	3	2	1	2	2	3	1	1	1	2	1	2	1	2	1	2	1	1	1	1	2	2	2
PC14	1	2	1	2	3	6	1	2	2	1	2	3	1	1	1	1	1	1	1	2	1	1	2	2	2	2	2	2	2	2	2	2	1	2
PC15	1	2	1	2	4	2	1	2	2	1	1	3	1	1	2	2	3	1	2	1	2	1	2	1	2	2	2	1	2	1	1	2	2	2
PC16	1	2	1	2	3	7	1	2	2	1	1	3	1	1	2	2	3	1	1	1	1	1	2	1	2	1	2	2	1	1	2	2	2	2
PC17	1	2	1	2	4	7	1	1	2	1	1	3	1	1	1	1	1	1	1	1	2	1	2	1	2	1	1	2	2	1	1	2	2	2
PC18	2	2	1	2	3	7	1	2	2	1	2	3	1	1	2	2	3	1	1	1	2	1	2	1	2	2	2	1	2	1	2	2	2	2
PC19	1	2	1	2	4	7	1	2	2	1	2	3	2	1	1	1	1	1	2	1	1	1	2	2	2	2	2	2	2	1	2	2	2	2
PC21	1	2	1	2	4	1	1	3	2	1	2	1	1	1	2	2	3	1	2	1	2	1	2	2	2	2	2	2	2	1	1	2	2	1
PC22	1	2	1	2	3	2	1	2	2	2	2	1	2	1	1	1	0	1	2	1	1	1	2	1	2	2	2	1	2	1	1	2	2	2
PC23	1	2	1	1	3	7	1	2	2	1	1	1	2	2	2	2	3	1	2	2	1	1	2	2	2	2	2	2	2	2	2	2	2	2
PC24	1	2	1	1	3	7	1	1	2	2	1	1	1	1	2	2	3	1	1	1	2	1	2	1	2	1	2	2	2	2	2	2	2	2
PC25	1	2	1	2	3	2	1	2	2	1	2	3	1	1	2	2	3	1	1	1	2	1	2	1	2	1	2	1	1	1	1	2	2	2
PC26	1	2	1	2	3	2	1	2	2	1	2	3	1	1	2	2	3	1	2	1	1	2	2	2	2	2	2	2	2	1	2	2	2	2
PC28	1	2	1	2	4	1	1	1	2	1	1	3	2	1	2	2	3	2	2	1	2	2	2	1	2	2	2	2	1	2	2	2	2	2
PC29	1	2	1	1	3	2	1	1	2	2	2	3	1	1	2	2	3	1	1	2	2	1	2	1	2	2	2	1	1	2	1	2	1	2
PC30	1	2	1	1	3	7	1	2	2	2	1	3	1	1	2	2	3	1	2	1	2	1	2	2	2	1	1	2	1	1	2	2	2	2
PC31	1	2	1	1	3	7	2	1	2	2	1	1	1	1	1	1	1	1	1	1	1	1	2	1	2	2	1	2	2	2	2	2	2	2
PC32	1	2	1	1	3	1	3	2	2	2	2	1	1	1	2	2	3	1	2	1	1	1	2	1	2	2	1	2	1	2	2	2	2	2
PC33	2	2	1	1	3	7	3	1	2	1	1	1	2	1	2	2	3	1	2	1	1	1	2	1	2	1	2	2	1	1	2	2	2	2
PC34	1	2	1	2	3	2	1	1	2	1	1	1	2	1	2	2	3	1	2	1	1	1	2	1	2	1	1	2	1	1	2	2	2	2
PC35	1	2	1	2	3	1	1	1	2	1	2	1	2	2	2	2	3	1	2	2	1	1	2	1	2	2	1	1	1	1	1	2	1	2
PC36	1	2	1	1	3	2	1	1	2	2	1	1	1	2	1	1	1	1	2	1	1	2	2	2	2	2	2	2	2	1	1	2	2	2
PC37	1	2	1	2	3	2	1	2	2	1	2	3	2	1	2	2	3	2	1	1	2	2	2	1	2	2	2	2	2	1	1	2	2	2
PC38	1	2	1	1	3	2	1	2	2	1	1	3	1	1	2	2	3	1	1	1	1	2	2	1	2	2	2	2	1	1	1	2	2	2
PC39	1	2	1	2	3	7	1	1	2	2	1	3	1	2	2	2	3	1	2	1	2	1	2	1	2	1	1	2	2	1	2	1	2	2
PC40	1	2	1	2	3	7	1	1	2	1	2	3	1	1	1	1	1	1	2	1	1	2	2	2	2	2	2	2	2	1	2	2	2	2
PC41	1	2	1	2	3	2	1	3	2	2	1	3	2	2	2	2	3	1	1	1	2	1	2	1	2	2	2	2	1	1	1	2	2	2
PC43	1	2	1	2	3	2	1	1	2	2	1	3	2	1	2	2	3	1	2	1	1	1	2	1	2	1	2	2	2	1	2	2	2	2
PC45	1	2	1	1	3	4	1	3	2	2	2	3	2	1	2	2	3	1	2	1	2	1	2	1	2	2	1	1	1	1	1	2	2	2
PC46	1	2	1	2	3	2	1	1	2	1	2	1	2	1	2	2	3	1	2	1	2	1	2	1	2	1	2	1	1	1	2	1	1	2
PC47	1	2	1	2	3	2	1	3	2	1	1	2	2	1	2	2	3	1	1	1	2	2	2	2	2	2	2	2	2	1	2	1	2	2
PK1	1	2	1	2	3	2	1	2	2	2	1	3	2	1	2	2	3	1	2	1	2	1	2	2	2	2	2	2	2	1	2	2	2	2
PK2	1	2	1	2	3	7	1	2	2	2	1	3	1	1	2	2	3	2	2	1	2	2	2	1	2	1	2	2	1	1	2	2	2	2
PK4	1	2	1	2	3	2	1	2	2	2	1	3	1	1	1	1	1	2	1	1	1	1	2	2	2	2	2	1	1	1	1	1	2	2
PK5	1	2	1	2	4	2	1	2	2	2	1	3	1	1	1	1	1	1	2	2	2	1	2	1	2	1	2	2	2	1	2	2	2	2
PK6	1	2	1	2	4	2	1	2	2	2	1	3	1	2	2	2	3	1	1	1	1	1	2	1	2	1	2	2	2	1	1	2	2	2
SR02	1	2	1	1	3	2	1	3	2	1	2	3	1	1	1	1	2	1	2	1	1	1	2	1	2	1	2	2	2	1	1	2	2	1
SR03	2	2	1	2	3	2	1	2	2	1	1	1	1	1	2	2	3	1	1	1	1	1	2	1	2	1	2	2	2	2	1	2	2	2
SR04	1	2	1	2	3	1	1	2	2	2	1	3	1	1	1	1	1	1	2	1	1	1	2	1	2	2	2	2	2	1	2	2	1	2
SR07	1	2	1	1	3	7	1	1	2	1	2	1	2	2	2	2	3	1	2	1	1	1	2	1	2	1	2	2	2	1	2	2	2	2
SR09	1	2	1	2	3	7	1	2	2	1	1	3	2	1	2	2	3	1	2	1	2	1	2	1	2	1	2	2	1	1	1	2	2	2
SR10	1	2	1	2	3	7	1	2	2	1	1	1	1	1	2	2	3	1	2	1	1	2	2	2	2	1	2	2	2	2	1	2	2	2
SR11	1	2	1	2	4	2	1	2	2	2	1	3	2	2	2	2	3	1	2	1	1	1	2	1	2	2	2	2	2	1	1	2	2	2
SR12	1	2	1	1	4	2	1	2	2	1	1	3	2	1	1	1	1	1	2	2	1	1	2	1	2	2	2	2	2	1	1	1	2	2
SR13	1	2	1	2	4	2	1	2	2	2	1	3	2	2	2	2	3	1	1	1	1	2	2	1	2	2	2	2	1	1	1	2	2	2
SR14	1	2	1	1	3	2	1	2	2	1	1	1	1	1	2	2	3	1	1	1	1	1	2	1	2	2	2	2	1	1	2	2	2	2
SR16	1	2	1	1	4	2	1	3	2	1	1	3	1	1	2	2	3	1	1	1	2	1	2	1	2	1	1	1	2	1	1	2	1	2
SR17	1	2	1	1	3	2	1	1	2	1	1	2	1	1	2	2	3	1	1	1	1	1	2	2	2	2	2	2	2	2	2	2	2	2
SR18	1	2	1	2	3	2	1	1	2	1	1	3	2	1	2	2	3	1	1	1	2	2	2	2	2	1	2	2	2	1	1	2	2	2
SR20	1	2	1	2	3	2	1	2	2	2	1	3	1	2	2	2	3	1	2	1	2	1	2	1	2	2	2	2	2	1	1	2	1	2
SR21	1	2	1	2	3	2	1	2	2	1	1	1	1	1	2	1	1	1	2	1	1	1	2	1	2	1	2	2	2	1	1	2	1	2
SR24	2	2	1	2	4	1	1	2	2	1	1	3	1	1	2	2	3	1	2	2	1	2	2	2	2	2	2	2	2	2	2	2	1	2
SR26	1	2	1	1	4	1	1	2	2	2	1	1	1	1	2	2	3	1	2	1	1	1	2	2	2	2	2	2	2	1	2	1	2	2
SR29	1	2	1	2	4	1	1	1	2	1	1	3	1	1	1	1	1	1	1	1	1	1	2	1	2	1	1	2	1	2	2	2	2	1
SR30	1	2	1	2	3	2	1	2	2	1	1	3	1	2	2	2	3	1	1	1	1	1	2	1	2	1	2	2	1	2	1	2	2	2
SR31	1	2	1	2	3	1	1	2	2	1	1	3	1	1	1	2	3	1	2	1	1	2	2	1	2	1	2	1	1	2	2	2	2	2
SR32	1	2	1	1	3	4	1	2	2	1	1	3	1	1	2	1	1	2	1	1	1	1	2	2	2	1	2	2	2	2	1	2	2	2
SR34	1	2	1	2	3	2	1	2	2	2	1	3	1	2	2	2	3	1	2	2	2	1	2	2	2	2	2	2	2	2	2	1	2	2
SR35	1	2	1	1	3	2	1	2	2	2	2	3	1	1	2	2	3	1	1	1	1	1	2	1	2	1	2	2	1	2	1	2	2	2
L05	2	2	1	2	3	1	1	3	2	1	2	1	2	1	1	1	0	1	1	1	2	1	2	2	2	2	2	1	1	1	2	2	2	2
L07	2	2	1	1	3	2	1	2	2	2	1	3	2	1	2	2	3	1	2	1	1	1	2	1	2	2	2	1	1	1	1	2	2	2
L2	1	2	1	2	4	2	1	2	2	2	1	1	2	1	2	2	3	2	1	1	2	1	2	1	2	1	2	2	1	2	1	1	1	2
HT04	1	2	1	2	3	1	3	3	3	2	1	1	2	1	1	2	3	1	2	1	1	1	2	1	2	2	2	2	2	1	2	2	2	2
HT06	2	2	1	2	3	2	1	2	3	2	1	3	1	1	1	2	3	1	2	1	2	1	2	1	2	2	2	2	2	1	1	1	2	2
HT07	1	2	1	2	3	6	1	2	3	2	1	1	1	1	1	2	3	1	2	1	1	2	2	2	2	2	2	2	2	1	2	2	2	2
HT08	1	2	1	2	4	1	3	2	3	1	1	3	1	1	1	1	1	1	1	2	1	1	2	2	2	1	2	2	2	1	2	2	2	2
HT11	2	2	1	1	4	3	1	2	3	2	1	1	1	1	1	2	3	2	2	1	1	1	2	2	2	1	2	2	2	2	1	2	2	2
HT12	1	2	1	1	4	5	2	2	3	2	1	1	2	1	2	1	2	1	2	1	2	2	2	2	2	2	2	2	2	1	2	2	1	2
HT14	1	2	1	2	2	2	1	2	3	2	1	3	2	1	1	1	0	1	2	1	1	1	2	1	2	1	1	1	1	1	1	1	2	2
HT15	1	2	1	2	3	1	1	2	3	2	1	3	2	1	1	1	0	1	2	1	2	1	2	1	2	1	1	1	1	2	2	2	2	2
HT16	2	2	1	2	1	3	2	1	3	2	1	1	2	2	2	2	3	1	2	2	2	1	2	2	2	2	2	2	2	2	2	2	2	2
HT18	2	2	1	2	4	7	2	1	3	2	0	1	2	1	2	2	3	1	2	1	1	2	2	1	2	1	1	2	1	1	1	2	2	2
HT19	2	2	1	1	4	4	3	2	3	2	1	1	2	1	1	2	3	1	2	1	1	1	2	2	2	2	2	2	2	2	2	1	2	2
HT20	1	2	1	2	2	7	1	1	3	2	1	3	2	1	1	1	0	1	1	1	1	2	2	1	2	2	1	1	1	1	1	2	2	2
HT21	1	2	1	2	3	1	2	2	3	1	1	1	2	1	1	2	3	1	2	1	1	2	2	1	2	1	2	1	1	1	1	2	2	2
HT22	1	2	1	2	4	5	3	1	3	2	0	1	1	2	2	2	3	2	2	1	1	1	2	2	1	2	1	2	1	1	2	2	2	2
HT27	1	2	1	1	3	1	3	2	3	1	1	1	1	1	1	2	3	1	2	1	1	1	2	1	2	1	2	2	2	2	2	2	2	2
HT28	1	2	1	2	3	1	3	2	3	2	1	1	1	1	1	2	3	1	2	1	1	1	2	1	2	1	2	2	2	2	2	1	2	1
HT29	1	2	1	1	3	2	3	2	3	1	1	3	1	2	1	2	3	1	2	1	1	2	2	1	2	1	1	1	1	1	1	2	2	2
HT30	1	2	1	1	3	4	3	3	3	2	1	3	1	1	1	1	1	1	1	1	2	1	1	1	2	2	2	2	2	2	2	2	2	2
HT31	2	2	1	2	3	1	1	1	3	2	1	3	1	1	1	1	1	1	2	1	1	1	2	2	2	2	2	2	2	2	2	2	2	2
HT32	1	2	1	1	3	1	1	2	3	1	1	3	2	2	1	1	1	1	2	1	1	1	2	2	2	2	2	2	2	2	2	2	2	2
HT33	2	2	1	1	1	2	3	0	3	2	1	3	1	1	1	2	3	1	2	1	2	1	2	1	2	2	1	1	1	1	1	2	2	2
HT34	2	2	1	2	3	1	3	2	3	1	1	3	2	1	1	2	3	1	2	1	2	1	2	1	2	1	1	1	1	1	1	2	2	2
SP01	1	2	1	2	4	1	1	1	2	2	2	3	2	1	1	2	3	2	2	1	2	1	1	1	2	2	2	2	1	2	1	2	1	2
SP03	1	2	1	2	4	1	1	1	2	2	1	3	2	1	1	2	3	1	2	1	1	1	2	1	2	1	1	1	1	1	1	2	2	2
SP04	1	2	1	2	3	3	1	2	2	2	1	1	1	1	1	2	3	1	2	1	2	1	2	2	2	2	2	2	2	2	2	2	2	2
SP05	1	2	1	2	4	2	3	1	2	2	2	1	1	1	1	2	3	1	1	1	2	1	2	1	2	1	2	2	2	1	1	2	2	2
SP06	1	2	1	2	4	1	1	2	2	1	1	3	1	2	2	2	3	1	1	1	1	1	2	1	2	2	2	1	2	2	2	2	2	2
SP07	1	2	1	2	3	2	1	1	2	2	1	1	1	1	1	2	3	1	2	1	2	1	2	2	2	2	2	2	2	1	2	2	2	2
SP09	1	2	1	2	3	1	1	2	2	2	2	1	1	1	1	2	3	1	2	1	1	1	2	1	2	2	2	2	2	2	2	2	2	2
SP10	1	2	1	2	4	1	3	2	2	2	0	4	1	1	1	1	2	1	2	1	1	2	2	1	2	1	2	2	1	2	1	2	2	2
SP11	1	2	1	2	4	1	1	2	2	2	1	3	2	1	1	2	3	1	2	1	1	1	2	1	2	1	2	1	1	2	1	1	2	2
SP11a	1	2	1	2	3	1	1	2	2	1	0	2	1	2	2	2	3	2	1	2	1	2	2	1	2	2	2	2	2	2	1	2	2	2
SP12	1	2	1	2	4	1	3	2	2	2	1	1	2	1	1	2	3	1	2	2	2	1	2	1	2	1	1	2	2	1	2	2	2	1
SP13	1	2	1	2	4	1	1	2	2	2	1	1	1	1	1	2	3	1	2	2	1	1	2	1	2	1	2	1	1	1	2	1	1	2
SP14	2	2	1	2	3	2	1	3	2	1	1	1	2	1	2	2	3	1	2	1	1	2	2	2	2	2	2	2	2	1	1	2	2	2
SP15	1	2	1	2	4	5	3	1	2	1	1	1	2	1	1	2	3	1	2	1	1	1	2	2	2	2	2	2	2	2	2	2	2	2
SP16	1	2	1	2	3	6	1	2	2	2	1	1	1	2	1	2	3	1	2	1	1	1	2	1	2	1	1	1	1	1	1	2	2	2
SP21	1	2	1	2	4	2	3	1	2	2	1	3	2	1	1	2	3	1	2	1	2	1	2	1	2	1	2	2	2	2	1	2	2	2
SP22	1	2	1	2	4	1	1	0	2	2	1	3	2	1	1	2	3	1	2	2	1	1	2	1	2	1	2	2	2	1	1	1	2	2
SP23	1	2	1	2	3	2	1	2	2	2	1	1	2	1	1	2	3	1	2	1	1	1	2	1	2	1	2	1	1	1	1	2	2	2
SP29	1	2	1	2	4	3	3	2	2	2	2	1	2	1	2	2	3	2	1	1	2	1	2	1	2	1	1	2	2	1	1	2	2	2
SP31	1	2	1	2	3	1	3	2	2	2	1	1	1	1	1	2	3	1	1	1	2	1	2	1	2	1	2	1	1	1	1	1	2	2
SP31	1	2	1	2	3	6	3	2	2	1	1	3	1	2	1	2	3	1	1	1	1	1	2	1	2	2	1	1	2	1	1	1	1	2
SP32	1	2	1	1	3	2	3	3	2	1	2	1	1	1	1	2	3	1	2	1	1	1	2	1	2	1	2	2	1	1	1	2	2	2
SP33	1	2	1	1	3	1	1	2	2	1	1	3	2	1	1	1	1	1	2	2	1	1	1	1	2	1	2	1	1	1	1	1	2	2
SP34	1	2	1	2	3	2	3	2	2	1	1	1	2	1	1	2	3	1	2	1	1	1	2	1	2	1	2	2	2	1	1	2	2	2
SP35	1	2	1	2	4	6	2	0	2	1	2	1	2	1	1	2	3	1	1	1	1	1	2	2	2	1	2	2	2	1	2	1	2	2
SP36	1	2	1	1	3	6	1	2	2	2	1	3	1	1	1	1	1	1	2	1	1	1	2	1	2	2	2	1	2	1	2	2	2	2
SP37	1	2	1	2	3	6	1	2	2	2	1	3	1	1	2	2	3	1	1	1	2	2	2	1	2	2	2	2	2	1	2	1	2	2
SP38	1	2	1	2	3	6	1	2	2	2	1	3	1	1	1	2	3	2	1	2	1	1	2	1	2	2	2	2	2	2	2	2	2	2
AG01	1	2	1	2	3	5	1	2	2	2	1	2	2	1	1	1	1	1	2	1	2	1	2	1	2	1	1	2	1	1	1	2	2	2
AG02	1	2	1	2	4	6	1	2	2	2	1	3	2	2	1	2	3	1	2	2	1	1	2	1	2	2	2	2	2	1	2	2	2	2
AG03	1	2	1	2	3	2	1	2	2	2	1	1	1	1	2	2	3	1	2	2	2	1	2	1	2	2	2	2	2	1	2	2	2	2
AG04	1	2	1	2	4	5	1	2	2	2	1	3	1	1	1	1	1	2	2	1	1	1	2	2	2	2	2	2	2	1	2	2	1	2
AG05	1	2	1	2	3	4	1	1	2	2	1	3	1	1	1	2	3	2	2	1	1	1	2	1	2	2	2	2	2	1	2	2	2	2
AG06	1	2	1	1	4	4	1	2	2	2	1	3	1	1	1	1	1	2	2	1	1	1	2	1	2	2	1	2	1	1	2	2	2	2
AG07	1	2	1	1	4	4	1	2	2	2	1	3	1	1	2	2	3	2	2	2	1	1	2	2	2	1	2	2	2	1	2	2	2	2
AG08	1	2	1	2	3	3	1	2	2	1	1	3	1	1	2	2	3	1	2	1	2	1	2	1	2	2	2	2	2	1	1	2	2	2
AG09	1	2	1	1	3	6	1	2	2	1	1	3	1	1	2	1	0	1	1	1	1	1	2	2	2	1	1	2	2	1	2	2	2	2
AG10	1	2	1	2	4	4	1	2	2	2	1	3	1	1	2	2	3	1	1	1	1	2	2	1	2	2	2	2	2	2	1	2	2	2
AG11	1	2	1	2	4	1	3	3	2	2	1	3	1	1	2	1	1	1	1	1	1	2	2	2	2	1	2	2	1	1	2	2	2	1
AG12	1	2	1	1	4	6	3	2	2	2	1	3	1	2	1	1	1	1	1	1	1	1	2	1	2	1	1	2	2	1	1	2	1	2
AG13	1	2	1	1	4	2	2	2	2	2	1	3	1	2	1	2	3	1	2	2	2	2	2	1	2	1	2	2	2	2	2	1	2	2
AG14	1	2	1	2	4	4	3	2	2	2	1	3	2	1	2	2	3	1	2	2	1	2	2	2	2	1	2	2	2	2	2	2	2	2
AG15	1	2	1	1	3	6	2	2	2	1	1	3	1	1	1	2	3	1	1	1	2	1	2	1	2	1	2	2	2	2	1	2	2	2
AG16	1	2	1	2	3	1	1	2	2	2	1	1	1	2	2	1	1	1	1	2	1	1	2	1	2	1	2	1	2	1	2	2	2	2
AG17	1	2	1	2	3	4	3	3	2	2	1	1	1	1	2	2	3	1	2	1	1	1	2	2	2	2	2	2	2	1	2	2	2	2
AG18	1	2	1	2	4	1	1	1	2	2	1	1	1	2	2	2	3	1	2	2	2	1	2	1	2	2	2	2	2	1	2	2	2	2
AG19	1	2	1	2	3	5	1	2	2	2	1	3	1	1	1	2	3	1	1	2	1	2	2	1	2	2	2	2	2	1	2	2	2	2
AG20	1	1	1	2	3	1	1	2	2	2	1	3	1	1	1	2	3	1	1	1	1	1	2	2	2	1	2	2	2	1	2	2	2	2
AG21	1	2	1	1	3	5	1	1	2	2	1	3	1	2	2	1	1	1	2	1	1	1	2	2	2	2	2	2	2	1	2	2	1	2
AG22	1	2	1	2	4	4	1	2	2	2	1	3	1	1	1	1	1	1	2	1	1	1	2	2	2	2	2	2	2	1	1	1	2	2
AG23	1	2	1	1	3	1	1	1	2	1	1	3	1	2	1	1	1	1	1	1	1	1	2	2	2	1	2	2	2	1	2	2	2	2
AG26	1	2	1	1	4	1	1	3	2	2	1	3	1	1	2	2	3	1	1	2	1	1	2	2	2	1	2	2	2	1	2	2	2	2
AG27	1	2	1	2	3	6	1	3	2	2	1	3	1	1	2	2	3	1	2	1	2	1	2	1	2	1	2	2	1	2	2	2	2	2
AG28	1	2	1	2	3	6	1	2	2	1	1	2	1	1	1	2	3	2	2	2	1	1	2	1	2	2	2	2	1	2	2	2	2	2
AG29	1	2	1	2	3	5	1	2	2	1	1	1	2	1	2	2	3	1	2	2	2	1	2	1	2	2	2	2	1	2	2	1	2	2
AG30	2	2	1	2	3	6	1	2	2	2	1	3	1	1	1	2	3	1	2	2	1	1	2	1	2	1	2	2	1	2	2	2	2	1
AG31	1	2	1	1	3	6	1	1	2	1	1	3	1	1	2	2	3	1	1	2	2	1	2	1	2	1	2	1	2	2	1	2	1	2
AG32	1	2	1	1	4	4	1	2	2	2	1	3	1	1	1	2	3	1	1	2	1	1	2	2	2	2	2	2	2	2	2	2	2	2
AG33	1	2	1	1	4	5	1	2	2	1	1	3	1	1	2	2	3	1	2	2	1	1	2	1	2	1	2	2	2	2	1	2	2	2
AG34	1	2	1	1	3	3	0	1	2	1	1	3	2	1	1	2	3	1	1	2	1	1	2	1	2	2	2	2	2	2	2	2	2	2
AG35	1	2	1	2	3	1	0	2	2	2	1	3	1	1	2	2	3	1	2	2	1	1	2	2	2	2	2	2	2	1	2	2	2	2
AG36	1	2	1	1	4	5	0	1	2	2	1	3	1	2	2	2	3	1	2	1	1	1	2	1	2	1	2	2	2	1	2	1	2	2
AG37	1	2	1	2	3	4	1	1	2	1	1	3	1	1	1	1	1	1	2	1	1	1	2	1	2	1	2	1	1	1	2	1	2	2
AG38	1	2	1	2	3	4	2	1	2	1	1	3	2	1	1	2	3	1	2	1	1	1	2	1	2	1	2	2	2	1	1	2	2	2
AG39	1	2	1	2	3	1	1	3	2	2	1	1	1	1	1	2	3	1	2	1	1	1	2	1	2	2	2	2	2	1	2	2	1	2
AG40	1	2	1	2	3	1	3	3	2	2	1	1	2	1	1	1	0	1	2	1	1	1	2	1	2	1	2	2	2	1	2	1	1	2
AG41	1	2	1	1	3	1	1	2	2	1	1	1	2	1	2	2	3	1	2	1	1	1	2	1	2	1	2	2	2	2	2	1	2	2
AG42	1	2	1	2	3	3	3	2	2	1	1	1	2	2	2	2	3	1	2	1	1	1	2	1	2	2	2	2	1	1	2	1	2	2
AG43	1	2	1	1	3	1	1	2	2	1	1	1	1	1	1	2	3	1	2	1	1	1	2	1	2	1	2	2	2	1	2	2	2	2
AG44	1	2	1	2	4	5	3	2	2	2	1	1	1	2	2	2	3	1	2	1	1	2	2	1	2	1	2	2	2	2	1	2	2	2
AG45	1	2	1	2	3	1	1	1	2	2	1	1	1	2	2	2	3	1	2	1	1	1	2	1	2	2	2	2	2	2	1	2	2	2
AG46	1	1	1	2	3	5	1	1	2	2	1	3	1	2	2	2	3	1	2	1	1	1	2	1	2	2	2	2	1	1	1	1	2	2
AG47	1	2	1	2	4	1	1	1	2	2	1	3	1	1	2	2	3	1	2	2	2	2	2	2	2	2	2	2	2	1	1	1	2	2
AG48	1	2	1	2	3	5	3	2	2	2	1	3	1	1	1	2	3	1	2	1	1	2	2	1	2	2	2	2	2	1	1	2	2	2
AG50	1	2	1	1	3	1	1	2	2	2	1	3	2	2	1	2	3	1	2	2	2	1	2	2	2	2	2	2	2	1	1	2	2	2
AG51	1	2	1	2	4	3	1	2	2	2	1	3	1	2	1	2	3	1	2	1	1	1	2	1	2	2	2	2	2	1	1	2	1	2
AG52	2	2	1	1	3	4	1	2	2	1	1	3	2	1	2	2	3	2	1	2	1	1	2	2	2	2	2	2	2	2	1	2	2	2
AG53	1	2	1	1	3	6	1	2	2	2	1	3	1	2	1	2	3	1	2	1	1	1	2	2	2	2	2	2	2	2	1	1	2	2
P04	1	2	1	2	4	3	1	2	2	2	1	3	1	1	2	2	3	1	1	1	1	1	2	2	2	2	2	2	2	2	1	2	2	2
P05	2	2	1	2	3	6	3	3	2	1	1	3	2	1	2	2	3	1	2	1	1	1	2	2	2	2	2	1	2	2	1	1	2	1
P07	2	2	1	1	3	1	1	3	2	2	1	3	2	1	1	2	3	1	2	1	1	1	2	2	2	2	2	2	2	1	1	2	2	2
P08	2	2	1	1	3	1	1	2	2	1	2	3	2	1	2	2	3	1	2	2	1	1	2	2	2	2	2	1	2	1	1	2	2	2
P10	1	2	1	2	3	1	1	2	2	1	1	3	1	1	2	2	3	1	2	1	1	1	2	2	2	2	2	2	2	1	1	1	2	2
P11	1	2	1	1	3	1	1	2	2	1	2	3	2	1	2	2	3	1	2	1	1	2	2	2	2	2	2	1	1	1	2	1	2	2
P13	2	2	1	2	3	1	1	2	2	2	1	3	1	1	2	2	3	1	1	1	1	1	2	2	2	2	2	1	2	2	2	2	2	2
P19	2	2	1	1	3	1	1	2	2	2	1	3	2	1	2	1	1	1	2	2	1	1	2	2	2	2	2	1	2	2	2	1	1	2
P20	2	2	1	1	3	1	2	1	2	2	1	3	2	2	1	2	3	2	2	1	1	1	2	2	2	2	2	2	2	2	2	2	2	2
P23	1	2	1	1	4	5	1	2	2	2	1	3	1	2	2	2	3	1	2	2	2	1	2	2	2	2	2	1	2	1	1	2	2	2
P25	2	2	1	2	3	1	1	2	2	1	1	3	1	2	2	2	3	1	2	2	1	1	2	2	2	2	2	2	2	2	2	1	2	2
P27	1	2	1	1	3	1	1	2	2	2	2	3	2	1	2	2	3	1	1	1	2	1	2	2	2	2	2	2	2	2	1	2	2	2
P38	2	2	1	1	4	2	1	1	2	2	1	3	2	2	2	2	3	1	1	2	2	1	2	2	2	2	2	2	2	2	2	2	2	2
P42	1	2	1	2	3	4	1	2	2	2	2	3	1	2	2	2	3	1	2	1	2	1	2	2	2	2	2	1	1	1	1	1	2	2
P44	1	2	1	2	4	4	1	0	2	2	1	3	2	2	1	2	3	1	1	1	1	1	2	2	2	2	2	1	2	2	2	2	2	2
P46	2	2	1	2	3	3	1	3	2	2	1	3	2	2	2	2	3	1	2	1	1	1	2	2	2	2	2	2	1	2	2	2	2	2
P49	2	2	1	1	4	1	1	2	2	1	1	3	2	1	2	2	3	1	2	1	2	2	2	2	2	2	2	2	1	2	2	1	2	2
P50	2	2	1	1	3	1	1	2	2	1	2	2	2	1	1	2	3	1	2	1	2	1	2	2	2	2	2	1	1	2	2	2	1	1
P51	1	2	1	2	3	3	1	2	2	1	2	3	2	1	2	2	3	2	2	1	2	1	2	2	2	2	2	2	2	1	2	2	2	2
P55	2	2	1	1	3	1	1	2	2	2	1	3	2	1	2	2	3	1	2	2	1	1	2	2	2	2	2	2	2	1	2	1	2	2
M06	1	2	1	1	4	5	1	2	2	2	2	3	2	1	2	2	3	1	2	1	1	1	2	2	2	2	2	1	2	1	1	2	2	2
M08	1	2	1	1	4	1	1	2	2	1	2	3	2	1	2	2	3	1	1	1	1	1	2	2	2	2	2	2	2	2	1	2	2	2
M09	2	2	1	2	4	2	1	0	2	2	1	1	2	1	2	2	3	1	2	1	1	1	2	2	2	2	2	2	1	2	1	1	2	2
M15	2	2	1	1	4	3	1	1	2	2	1	2	1	1	2	2	3	1	2	1	1	1	2	2	2	2	2	2	1	2	1	2	2	2
M16	1	2	1	1	4	3	1	1	2	1	1	2	1	1	2	2	3	2	2	1	1	2	2	2	2	2	2	2	2	2	1	2	2	2
M19	1	2	1	1	3	4	1	2	2	2	1	2	1	1	2	2	3	1	2	1	1	1	2	2	2	2	2	2	2	2	1	1	2	2
M20	1	2	1	2	4	3	1	1	2	2	2	2	1	2	1	2	3	1	2	1	2	2	2	2	2	2	2	2	1	1	1	2	2	2
M21	1	2	1	2	4	1	1	2	2	2	1	1	1	2	2	2	3	1	2	1	2	2	2	2	2	2	2	2	2	1	2	2	2	2
M22	1	2	1	1	4	2	1	2	2	2	1	1	2	2	2	1	1	1	2	1	1	2	2	2	2	2	2	2	2	1	2	2	1	2
M26	2	2	1	2	3	3	1	2	2	2	2	4	2	1	2	2	3	1	2	1	2	1	2	2	2	2	2	2	2	1	2	2	2	2
M27	2	2	1	2	3	1	1	2	2	1	1	3	2	2	2	1	1	1	1	1	1	1	2	2	2	2	2	2	1	2	2	2	2	2
M29	1	2	1	2	3	5	1	2	2	1	2	3	2	1	2	2	3	1	2	1	1	2	2	2	2	2	2	1	2	2	1	1	2	2
M31	2	2	1	2	4	4	2	2	2	2	2	3	2	2	2	2	3	1	2	1	2	1	2	2	2	2	2	1	1	2	1	2	2	2
M37	2	2	1	2	3	5	2	1	2	1	1	3	2	2	2	2	3	1	2	1	2	1	2	2	2	2	2	2	2	2	2	2	2	2
M38	1	2	1	2	3	1	2	2	2	2	2	3	1	2	1	2	3	1	2	1	2	1	2	2	2	2	2	2	1	1	2	2	2	1
M40	1	2	1	2	3	2	1	2	2	1	1	3	1	2	1	1	1	1	1	1	2	1	2	2	2	2	2	2	1	1	2	2	2	2
M43	2	2	1	1	3	3	2	2	2	1	2	3	1	1	2	2	3	1	2	1	2	1	2	2	2	2	2	2	2	1	2	2	2	2
M44	1	2	1	1	3	1	1	2	2	1	1	3	1	2	2	2	3	1	1	1	1	2	2	2	2	2	2	2	1	1	2	2	2	2
M46	2	2	1	2	4	3	2	2	2	2	1	3	1	1	2	2	3	2	2	1	2	2	2	2	2	2	2	2	2	2	2	2	2	2
PL08	1	2	1	1	4	1	1	0	2	1	2	1	1	2	2	2	3	1	2	1	1	1	2	2	2	2	2	2	2	1	2	1	2	2
PL10	1	2	1	1	3	1	1	1	2	1	2	1	1	2	2	2	3	1	2	1	1	1	2	2	2	2	2	2	2	1	2	2	1	2
PL11	1	2	1	1	3	3	1	2	2	2	2	3	1	2	2	2	3	1	2	1	1	1	2	2	2	2	2	2	1	1	2	1	2	2
PL13	1	2	1	2	4	1	1	2	2	1	1	3	2	1	1	2	3	1	2	1	1	1	2	2	2	2	2	2	2	1	2	1	2	2
PL45	1	2	1	2	4	3	1	2	2	2	2	3	1	1	1	1	1	1	2	2	1	2	2	1	2	1	2	2	2	1	2	2	2	2
PL48	1	2	1	2	4	3	1	2	2	1	2	2	2	1	1	2	3	1	2	1	2	2	2	2	2	1	2	2	2	2	2	2	2	2
HC02	2	2	1	2	1	3	1	2	1	2	1	1	1	1	1	1	1	1	2	1	1	1	2	2	2	2	2	2	2	1	2	1	2	2
HC04	1	2	1	2	1	4	1	1	1	2	1	1	1	1	1	2	3	1	2	1	1	1	2	2	2	2	2	2	2	2	2	2	2	2
HC08	2	2	1	2	1	3	1	1	1	2	1	1	1	1	1	2	3	1	1	1	2	1	2	2	2	2	2	2	1	2	2	2	2	2
HC08a	2	2	1	2	1	7	1	1	1	2	1	4	1	2	1	2	3	1	2	2	2	1	2	1	2	1	1	2	2	1	2	2	2	2
HC10	2	2	1	1	1	7	1	1	1	2	1	1	1	1	1	2	3	1	2	1	2	2	2	2	2	2	2	1	1	1	2	1	2	2
HC12	1	2	1	2	3	6	1	2	1	2	1	3	1	1	1	2	3	1	2	1	1	1	2	1	2	2	1	1	1	1	1	1	2	2
HC14a	2	2	1	2	2	7	1	1	1	2	2	1	1	1	1	2	3	1	2	1	2	2	2	1	2	2	2	2	2	1	2	2	2	2
HC16	2	2	1	1	2	3	1	1	1	2	2	3	1	2	1	1	1	1	2	1	1	1	2	1	2	1	1	2	1	1	1	2	2	2
HC16a	2	2	1	2	2	7	1	1	1	2	1	3	1	1	1	2	3	1	2	1	2	1	2	1	2	2	2	2	2	1	2	2	2	2
HC22	2	2	1	2	4	4	1	2	1	2	1	3	1	1	2	1	1	1	2	1	2	1	2	2	2	1	2	2	2	2	2	1	1	2
HC25	2	2	1	1	1	4	1	1	1	2	1	3	1	1	1	2	3	1	2	1	2	1	1	2	2	2	2	2	2	1	2	2	2	2
HC26	2	2	1	2	3	3	1	0	1	1	1	1	1	1	1	2	3	1	2	1	2	2	2	1	2	2	2	2	2	1	1	2	2	2
HC35	2	2	1	2	3	3	1	2	1	2	1	3	2	1	1	1	1	1	2	1	2	1	2	1	2	1	1	1	1	1	1	2	2	2
HC37	2	2	1	2	4	3	1	2	1	2	1	3	2	2	1	2	3	2	1	1	1	2	1	2	2	2	2	2	2	2	2	2	2	2
HC39	2	2	1	1	1	2	1	1	1	2	1	3	2	1	1	1	1	1	2	1	1	1	2	2	2	2	2	2	2	2	2	2	2	2
HC45	2	2	1	2	3	3	1	2	1	2	2	1	1	1	1	2	3	1	2	2	2	1	2	2	2	2	2	2	2	1	2	1	2	2
HC47	1	2	1	2	3	7	1	2	1	1	1	3	2	1	1	1	1	1	2	1	2	1	2	2	2	1	1	1	1	1	1	2	1	2
HC49	1	2	1	2	3	2	1	1	1	2	1	3	2	1	1	2	3	1	2	1	2	1	2	2	2	1	1	2	2	1	2	2	2	2
HN	2	2	1	1	3	2	1	2	1	1	2	4	2	2	1	2	3	1	2	1	1	1	2	2	2	2	2	2	2	2	2	1	2	2
SS01	1	2	1	2	4	7	1	2	3	2	1	3	1	1	1	2	3	1	1	1	2	2	2	2	2	1	2	2	2	1	2	1	2	2
SS02	2	2	1	2	3	7	1	3	3	2	0	1	1	2	1	2	3	1	2	1	1	1	2	2	2	2	2	2	2	2	2	2	2	2
SS03	2	2	1	2	4	6	1	2	3	2	1	3	1	1	1	2	3	1	2	1	1	2	2	1	2	2	2	2	2	2	1	1	2	1
SS04	1	2	1	2	4	3	1	1	3	2	1	3	1	1	1	2	3	1	2	2	1	2	2	2	2	1	2	2	2	1	2	2	2	1
SS08	1	2	1	2	3	7	1	2	3	1	1	3	1	1	2	1	1	2	2	1	1	1	2	1	2	2	2	2	2	2	2	2	2	2
SS09	2	2	1	2	4	7	1	2	3	1	1	3	1	1	1	2	3	1	2	1	2	1	2	2	2	2	2	2	2	1	2	2	2	2
SS10	2	2	1	2	4	7	1	1	3	2	1	3	1	1	1	2	3	1	2	2	2	2	2	2	2	1	2	2	2	1	2	1	2	2
SS12	2	2	1	1	3	1	1	2	3	1	1	1	1	2	1	1	1	1	2	1	2	1	2	1	1	2	2	2	2	1	2	2	2	2
SS13	1	2	1	2	4	2	1	2	3	2	1	3	1	1	1	2	3	1	2	1	2	1	2	2	2	2	2	2	2	2	2	2	2	2
SS16	2	2	1	2	4	7	1	0	3	2	1	3	2	1	1	2	3	1	2	1	1	1	2	2	2	2	2	2	2	2	1	2	1	2
SS17	1	2	1	1	3	3	1	3	3	1	1	2	2	1	1	2	3	1	1	1	1	1	2	1	2	2	1	1	1	1	1	2	2	2
SS19	1	2	1	2	4	6	1	2	3	2	1	3	2	1	1	2	3	1	2	1	2	2	2	1	2	2	2	1	2	1	1	2	2	2
SS20	2	2	1	2	3	7	1	1	3	2	0	1	2	1	1	2	3	1	2	1	1	2	2	2	2	2	2	2	2	1	2	2	2	2
SS21	1	2	1	1	3	7	1	2	3	2	1	3	2	1	1	2	3	1	2	1	2	2	2	1	1	2	2	2	2	1	2	2	2	2
SS23	2	2	1	1	3	3	1	2	3	1	0	1	2	2	1	1	1	1	2	1	1	2	2	1	2	2	2	2	2	1	2	2	2	2
SS27	1	2	1	1	4	7	1	2	3	1	1	1	2	1	1	2	3	1	2	1	2	2	2	2	2	2	2	2	2	1	2	2	2	2
SS28	1	2	1	1	3	5	1	2	3	2	1	1	1	1	1	2	3	1	1	1	2	2	2	1	2	2	2	1	2	1	1	2	2	2
SS29	1	2	1	1	4	5	1	2	3	1	1	3	1	1	1	2	3	1	2	2	1	1	1	2	2	2	2	2	2	1	2	2	2	2
SS32	1	2	1	2	3	7	1	0	3	2	1	4	1	1	1	1	1	1	2	1	1	1	2	1	2	1	1	1	1	1	1	2	2	2
SS33	2	2	1	2	4	7	1	1	3	2	1	3	1	1	1	2	3	2	2	1	1	2	2	1	2	1	2	2	2	2	2	2	2	2
SS34	1	2	1	2	4	7	0	2	3	1	1	3	1	1	1	2	3	1	2	1	1	1	2	1	2	2	2	2	2	1	2	2	2	1
SS40	1	2	1	2	3	4	1	2	3	2	1	1	1	1	1	2	3	1	2	1	1	2	2	1	2	2	2	2	2	1	2	2	2	2
SA01	2	2	1	1	3	5	1	2	2	1	1	3	1	2	1	2	3	1	2	1	1	1	2	2	2	2	2	2	2	2	2	2	2	2
SA02	1	2	1	2	3	1	3	2	2	2	0	1	2	2	2	2	3	1	2	1	1	1	2	1	2	2	2	2	2	2	2	2	2	2
SA03	1	2	1	2	4	4	1	2	2	2	1	3	2	1	1	2	3	2	1	1	1	2	2	1	2	1	2	2	1	2	1	2	2	2
SA04	1	2	1	1	3	5	1	3	2	2	1	1	2	1	1	2	3	2	2	1	1	2	2	2	2	2	2	2	2	1	2	1	2	2
SA05	1	2	1	2	4	2	1	2	2	1	1	3	2	1	1	2	3	1	2	1	2	2	2	2	2	1	2	2	2	1	2	2	2	2
SA06	1	2	1	1	4	1	1	2	2	2	1	3	2	1	1	2	3	1	2	1	1	1	2	2	2	2	2	2	2	1	2	1	2	2
SA07	1	2	1	1	4	2	1	1	2	2	1	3	1	1	1	2	3	1	2	1	1	2	2	1	2	2	2	2	2	1	2	1	2	2
SA08	2	2	1	2	3	1	1	2	2	1	1	3	1	1	2	2	3	1	2	1	2	2	2	1	2	2	2	1	2	1	2	2	2	2
SA09	1	2	1	1	4	2	2	2	2	2	1	1	1	1	2	2	3	1	1	1	1	1	2	2	2	2	2	2	2	1	2	1	2	2
SA11	1	2	1	1	4	1	1	2	2	2	1	3	1	1	1	2	3	1	2	1	1	2	2	2	2	2	2	2	2	1	2	1	2	2
SA12	2	2	1	2	4	2	1	1	2	2	1	1	1	1	1	2	3	1	2	1	1	1	2	2	2	2	2	2	2	2	2	2	2	2
SA13	1	2	1	2	4	5	1	2	2	2	1	3	1	1	1	2	3	1	1	1	1	2	2	2	2	1	2	2	2	1	2	2	2	2
SA14	2	2	1	2	3	4	1	2	2	2	1	3	1	1	1	1	1	1	1	1	1	2	2	1	2	1	2	1	1	1	1	1	2	2
SA15	1	2	1	1	3	5	1	2	2	1	2	1	2	1	1	2	3	1	2	1	1	1	2	2	2	2	2	2	2	1	2	2	2	2
SA16	1	2	1	1	3	3	1	2	2	1	1	3	1	1	1	2	3	1	2	2	1	2	2	1	2	2	2	2	2	1	2	2	2	1
SA17	1	2	1	1	4	2	1	2	2	1	1	1	1	1	2	1	1	1	1	1	1	2	2	1	2	2	1	2	2	1	2	2	2	2
SA18	2	2	1	1	3	1	1	3	2	1	1	1	1	2	1	1	1	1	1	1	1	1	2	1	2	1	2	2	1	1	1	2	2	2
SA19	1	2	1	1	4	1	1	2	2	2	1	3	1	1	1	2	3	1	1	1	1	1	2	1	2	1	2	2	1	1	1	2	2	2
SA20	1	2	1	1	4	2	1	3	2	2	1	1	1	1	1	2	3	1	2	1	1	1	2	1	2	1	2	2	2	1	2	2	2	2
SA22	1	2	1	1	4	2	1	2	2	2	1	3	1	1	1	2	3	1	1	1	2	1	2	2	2	2	2	2	2	2	2	2	2	2
SA23	2	2	1	1	4	1	1	3	2	1	1	3	1	2	1	2	3	2	2	1	2	1	2	1	2	2	2	2	2	1	2	2	2	2
SA24	2	2	1	2	3	2	1	2	2	1	1	3	1	1	1	2	3	1	2	1	2	1	2	1	2	2	2	2	2	1	2	2	2	2
SA25	2	2	1	2	3	2	1	3	2	2	1	3	1	1	2	2	3	1	2	1	1	1	2	1	2	1	2	2	2	1	2	2	1	2
T1	1	2	1	1	1	7	1	1	3	2	1	1	1	1	1	2	3	1	2	2	1	2	2	1	1	1	1	1	1	1	1	2	2	2
T4	1	2	1	1	1	7	1	1	3	2	1	3	1	1	1	1	1	1	2	1	1	1	2	1	2	1	1	1	1	1	1	2	2	2
T5	1	2	1	1	1	7	1	1	3	2	1	3	1	1	1	1	1	1	2	2	2	2	2	1	2	1	1	1	2	1	1	2	2	2
T6	2	2	1	1	1	7	1	1	3	2	1	1	1	2	2	2	3	2	2	1	1	1	2	2	2	2	2	2	2	1	2	2	2	2
T7	2	2	1	1	1	7	1	1	3	2	1	3	1	1	1	2	3	1	2	1	2	2	2	1	2	1	1	1	1	1	1	2	2	2
T11	2	2	1	1	1	7	1	1	3	2	1	1	1	2	1	2	3	1	2	1	2	1	2	1	2	2	1	1	1	1	1	2	2	2
T13	2	2	1	2	1	7	1	1	3	2	1	1	2	2	1	2	3	1	2	1	2	1	2	1	2	1	2	1	1	1	1	2	2	2
T14	1	2	1	2	1	7	1	1	3	2	1	3	2	1	1	2	3	1	1	2	1	1	2	1	2	1	2	1	1	1	1	2	2	2
T15	1	2	1	2	1	7	1	1	3	2	1	1	2	1	1	2	3	1	1	2	2	1	2	1	2	1	2	2	2	2	1	2	2	2
T16	1	2	1	2	1	7	1	1	3	2	1	1	2	1	1	2	3	1	2	2	2	1	2	1	2	1	1	2	1	1	1	2	2	2
T17	1	2	1	2	1	7	1	1	3	2	1	1	2	1	1	2	3	1	2	1	1	1	2	1	2	1	1	2	1	1	1	2	2	2
T19	1	2	1	2	1	7	3	1	3	2	1	3	2	2	1	1	0	1	2	1	2	2	2	1	2	1	2	1	1	1	2	1	2	2
T22	1	2	1	1	1	7	1	1	3	2	1	1	1	1	1	1	1	1	1	1	1	1	2	1	2	1	2	1	1	1	1	2	2	2
T26	1	2	1	2	1	7	1	1	3	2	1	3	2	1	2	2	3	1	1	2	2	2	2	1	2	1	1	1	1	1	1	2	2	2
T27	1	2	1	2	1	7	1	1	3	2	1	1	1	1	1	2	3	1	2	1	2	1	2	1	2	1	1	1	1	1	1	2	2	2
T28	1	2	1	2	1	7	1	1	3	2	1	3	1	1	1	2	3	1	1	1	2	1	2	1	2	1	2	1	1	1	1	2	2	2
T29	2	2	1	2	1	7	1	1	3	2	1	1	1	1	1	2	3	2	1	1	1	1	2	1	2	1	2	1	1	1	1	2	2	2
T30	1	2	1	2	1	7	1	1	3	2	1	3	1	1	1	1	1	1	2	1	1	1	2	1	2	1	1	1	1	1	1	1	2	2
T32	2	2	1	2	1	7	1	1	3	2	1	1	1	2	1	1	1	1	1	1	1	2	2	1	2	1	1	1	2	1	1	2	1	2
T36	2	2	1	2	1	7	1	1	3	2	1	2	1	2	2	2	3	1	1	1	1	1	2	1	2	2	1	1	1	1	1	2	2	2
	1 Positive	1 Positive	1 Malaysian	1 Male	1 0-12	1 <RM1000	1 Malay	0 No formal education	1 Petaling	1 Employed	1 Pipe	1 Boil	1 Yes	1 Yes	1 Yes	1 Yes	1 Cat	1 Yes	1 Poor & inadequate	1 Yes	1 Yes	1 Yes	1 Yes	1 Yes	1 Yes	1 Yes	1 Yes	1 Yes	1 Yes	1 Yes	1 Yes	1 Yes	1 Yes	1 Yes
	2 Negative	2 Negative	2 Non Malaysian	2 Female	2 13 -18	2 RM1000-RM1500	2 Chinese	1 Primary school	2 Lembah Pantai	2 Unemployed	2 Bottled water	2 Strain through cloth	2 No	2 No	2 No	2 No	2 Dog	2 No	2 Good & adequate	2 No	2 No	2 No	2 No	2 No	2 No	2 No	2 No	2 No	2 No	2 No	2 No	2 No	2 No	2 No
					3 18-50	3 RM1501-RM2000	3 Indian	2 Secondary school	3 Bukit Bintang		0 Others	3 Water filter					0 Otherss
					4 >50	4 RM2001-RM2500	0 Otherss	3 University	4 Bandar Tun Razak			4 Do nothing					3 N/A
						5 RM2501-RM3000			5 Batu			0 Otherss
						6 >RM3000			6 Kepong
						7 N/A
